# Supplementary material for: Effects of Oxygen Flow Rate on Metal-to-Insulator Transition Characteristics in NbOx-Based Selectors
Source: Materials (Basel). 2022 Dec 1;15(23):8575. doi: 10.3390/ma15238575 (PMC9739534; doi:10.3390/ma15238575)
Supplement: Supplementary file 1 [file materials-15-08575-s001.zip]

Archive with 1 entries (1 files):
- materials-2020733-supplementary.pdf
